# Supplementary material for: APP‐mediated intracellular signaling rescues sleep impairment and blood–brain barrier leakage in Alzheimer's disease mouse model
Source: Alzheimers Dement. 2026 Feb 3;22(2):e71134. doi: 10.1002/alz.71134 (PMC12865326; doi:10.1002/alz.71134)
Supplement: Supplementary file 4 — Supporting Information [file ALZ-22-e71134-s002.xlsx]

## Sheet: Figure 1
Figure 1c1
	NTg-mCtl	NTg-mAICD	NTg-mutAAA	5XFAD-mCtl	5XFAD-mAICD	5XFAD-mutAAA
Number of values	25	16	16	22	13	13
Minimum	54.77	36.14	27.84	46.81	31.47	30.37
Maximum	80.69	78.17	74.74	74.22	77.85	81.46
Range	25.92	42.02	46.9	27.41	46.38	51.09
Mean	65.66	63.11	60.03	63.68	63.28	63.91
Std. Deviation	6.782	10.4	12.88	6.379	14.06	13.73
Std. Error of Mean	1.356	2.6	3.221	1.36	3.9	3.807
Dunn's multiple comparisons test	Mean rank diff.	Significant?	Summary	Adjusted P Value
NTg-mCtl vs. NTg-mAICD	1.488	No	ns	>0.9999	A-B
NTg-mCtl vs. NTg-mutAAA	4.925	No	ns	>0.9999	A-C
NTg-mAICD vs. NTg-mutAAA	3.438	No	ns	>0.9999	B-C
Test details	Mean rank 1	Mean rank 2	Mean rank diff.	n1	n2	Z
NTg-mCtl vs. NTg-mAICD	30.8	29.31	1.488	25	16	0.2799
NTg-mCtl vs. NTg-mutAAA	30.8	25.88	4.925	25	16	0.9269
NTg-mAICD vs. NTg-mutAAA	29.31	25.88	3.438	16	16	0.5858
Dunn's multiple comparisons test	Mean rank diff.	Significant?	Summary	Adjusted P Value
5XFAD-mCtl vs. 5XFAD-mAICD	-3.832	No	ns	>0.9999	D-E
5XFAD-mCtl vs. 5XFAD-mutAAA	-1.371	No	ns	>0.9999	D-F
5XFAD-mAICD vs. 5XFAD-mutAAA	2.462	No	ns	>0.9999	E-F
Test details	Mean rank 1	Mean rank 2	Mean rank diff.	n1	n2	Z
5XFAD-mCtl vs. 5XFAD-mAICD	23.09	26.92	-3.832	22	13	0.7825
5XFAD-mCtl vs. 5XFAD-mutAAA	23.09	24.46	-1.371	22	13	0.2799
5XFAD-mAICD vs. 5XFAD-mutAAA	26.92	24.46	2.462	13	13	0.4483
Dunn's multiple comparisons test	Mean rank diff.	Significant?	Summary	Adjusted P Value	A-?
NTg-mCtl vs. NTg-mAICD	2.716	No	ns	>0.9999	B	NTg-mAICD
NTg-mCtl vs. NTg-mutAAA	9.123	No	ns	>0.9999	C	NTg-mutAAA
NTg-mCtl vs. 5XFAD-mCtl	6.401	No	ns	>0.9999	D	5XFAD-mCtl
NTg-mCtl vs. 5XFAD-mAICD	-3.286	No	ns	>0.9999	E	5XFAD-mAICD
NTg-mCtl vs. 5XFAD-mutAAA	2.598	No	ns	>0.9999	F	5XFAD-mutAAA
Test details	Mean rank 1	Mean rank 2	Mean rank diff.	n1	n2	Z
NTg-mCtl vs. NTg-mAICD	56.06	53.34	2.716	25	16	0.2786
NTg-mCtl vs. NTg-mutAAA	56.06	46.94	9.123	25	16	0.9356
NTg-mCtl vs. 5XFAD-mCtl	56.06	49.66	6.401	25	22	0.719
NTg-mCtl vs. 5XFAD-mAICD	56.06	59.35	-3.286	25	13	0.3156
NTg-mCtl vs. 5XFAD-mutAAA	56.06	53.46	2.598	25	13	0.2495
Figure 1c2
	NTg-mCtl	NTg-mAICD	NTg-mutAAA	5XFAD-mCtl	5XFAD-mAICD	5XFAD-mutAAA
Number of values	25	16	16	22	13	13
Minimum	24.21	23.65	11.37	17.16	17.04	17.28
Maximum	44.41	50.96	39.59	28.22	38.81	30.94
Range	20.2	27.31	28.22	11.07	21.77	13.66
Mean	34.9	33.24	26	21.93	31.16	23.49
Std. Deviation	6.662	7.39	5.816	3.122	6.973	4.75
Std. Error of Mean	1.332	1.847	1.454	0.6656	1.934	1.317
Dunn's multiple comparisons test	Mean rank diff.	Significant?	Summary	Adjusted P Value
NTg-mCtl vs. NTg-mAICD	4.325	No	ns	>0.9999	A-B
NTg-mCtl vs. NTg-mutAAA	21.33	Yes	***	0.0002	A-C
NTg-mAICD vs. NTg-mutAAA	17	Yes	*	0.0113	B-C
Test details	Mean rank 1	Mean rank 2	Mean rank diff.	n1	n2	Z
NTg-mCtl vs. NTg-mAICD	36.2	31.88	4.325	25	16	0.814
NTg-mCtl vs. NTg-mutAAA	36.2	14.88	21.33	25	16	4.014
NTg-mAICD vs. NTg-mutAAA	31.88	14.88	17	16	16	2.897
Dunn's multiple comparisons test	Mean rank diff.	Significant?	Summary	Adjusted P Value
5XFAD-mCtl vs. 5XFAD-mAICD	-17.05	Yes	**	0.0015	D-E
5XFAD-mCtl vs. 5XFAD-mutAAA	-3.43	No	ns	>0.9999	D-F
5XFAD-mAICD vs. 5XFAD-mutAAA	13.62	Yes	*	0.0394	E-F
Test details	Mean rank 1	Mean rank 2	Mean rank diff.	n1	n2	Z
5XFAD-mCtl vs. 5XFAD-mAICD	18.95	36	-17.05	22	13	3.481
5XFAD-mCtl vs. 5XFAD-mutAAA	18.95	22.38	-3.43	22	13	0.7006
5XFAD-mAICD vs. 5XFAD-mutAAA	36	22.38	13.62	13	13	2.48
Dunn's multiple comparisons test	Mean rank diff.	Significant?	Summary	Adjusted P Value	A-?
NTg-mCtl vs. NTg-mAICD	6.19	No	ns	>0.9999	B	NTg-mAICD
NTg-mCtl vs. NTg-mutAAA	33.44	Yes	**	0.003	C	NTg-mutAAA
NTg-mCtl vs. 5XFAD-mCtl	53.85	Yes	****	<0.0001	D	5XFAD-mCtl
NTg-mCtl vs. 5XFAD-mAICD	12.67	No	ns	>0.9999	E	5XFAD-mAICD
NTg-mCtl vs. 5XFAD-mutAAA	44.82	Yes	****	<0.0001	F	5XFAD-mutAAA
Test details	Mean rank 1	Mean rank 2	Mean rank diff.	n1	n2	Z
NTg-mCtl vs. NTg-mAICD	77.44	71.25	6.19	25	16	0.6349
NTg-mCtl vs. NTg-mutAAA	77.44	44	33.44	25	16	3.43
NTg-mCtl vs. 5XFAD-mCtl	77.44	23.59	53.85	25	22	6.049
NTg-mCtl vs. 5XFAD-mAICD	77.44	64.77	12.67	25	13	1.217
NTg-mCtl vs. 5XFAD-mutAAA	77.44	32.62	44.82	25	13	4.305
Figure 1d1 - 1d2 - 1d3
Time (hours)	NTg-mCtl			5XFAD-mCtl			5XFAD-mAICD			NTg-mutAAA
	Mean	SD	n	Mean	SD	n	Mean	SD	n	Mean	SD	n
6	49.2729	30.2048	25	55.7997	14.4694	22	57.1792	27.5595	13	38.8743	16.0149	16
	59.9849	24.7994	25	67.0962	13.8478	22	69.0013	17.0081	13	58.8407	21.9906	16
8	63.8926	19.8904	25	71.0762	12.5159	22	67.4175	15.5327	13	58.6463	21.8434	16
	67.607	20.1909	25	61.7704	15.8517	22	50.8054	23.3035	13	57.1719	20.9442	16
10	60.6163	16.2396	25	74.6047	9.73356	22	69.0535	14.276	13	63.3469	15.9527	16
	67.8661	17.432	25	73.5449	15.0054	22	65.808	11.8343	13	69.5234	15.9913	16
12	74.6437	17.9256	25	67.5309	12.0553	22	72.2923	15.1504	13	58.965	18.6754	16
	69.208	15.1363	25	76.3413	10.3134	22	66.0269	21.4885	13	67.336	19.7521	16
14	73.3288	14.2292	25	75.6813	9.96989	22	63.6382	16.0614	13	63.5103	16.7174	16
	59.3643	23.9429	25	57.9728	13.266	22	70.4717	18.2341	13	65.3933	13.8708	16
16	49.5338	25.274	25	46.6909	12.9517	22	55.5152	14.6818	13	66.7312	17.3842	16
	47.8246	22.1587	25	58.0669	10.6533	22	43.2904	17.2537	13	50.4244	15.5537	16
18	13.6169	9.32811	25	14.515	6.50065	22	14.5315	12.4714	13	16.2458	7.39508	16
	16.564	14.0633	25	9.55766	4.9249	22	9.96782	11.339	13	12.7937	8.31686	16
20	17.9609	17.9986	25	11.1129	7.11996	22	17.3445	16.4441	13	11.5954	6.69667	16
	23.4474	17.9549	25	13.7235	8.28195	22	21.0002	10.2758	13	25.5501	20.1347	16
22	26.0135	22.0529	25	18.1953	10.4938	22	23.9736	15.6092	13	20.1275	11.1427	16
	36.0558	26.6967	25	25.4388	13.9539	22	32.4278	24.293	13	31.6146	16.1256	16
0	44.4962	29.2367	25	24.3964	11.7836	22	40.0884	22.8734	13	25.9016	20.1557	16
	40.5671	21.6897	25	42.9673	17.051	22	61.8876	20.345	13	29.9632	19.6324	16
2	47.9232	24.8802	25	56.0307	16.0993	22	43.7266	29.549	13	32.1063	16.4955	16
	54.769	26.7235	25	39.1885	19.5585	22	44.8154	28.1601	13	31.5556	13.3768	16
4	44.0647	26.6162	25	36.453	21.0429	22	53.579	18.6738	13	35.5936	11.9977	16
	41.4391	23.2479	25	32.2919	11.9463	22	35.9923	13.8139	13	33.1277	16.7681	16
6	49.2729	30.2048	25	55.7997	14.4694	22	57.1792	27.5595	13	38.8743	16.0149	16
Figure 1d1
NTg-mCtl - 5xFAD-mCtl
Šídák's multiple comparisons test
Fixed effects (type III)	P value	P value summary	Statistically significant (P < 0.05)?	F (DFn, DFd)
Row Factor	<0.0001	****	Yes	F (24, 576) = 59.36
Column Factor	0.4809	ns	No	F (1, 24) = 0.5128
Row Factor x Column Factor	<0.0001	****	Yes	F (24, 501) = 2.873
Figure 1d2
NTg-mCtl - NTg-mutAAA
Šídák's multiple comparisons test
Fixed effects (type III)	P value	P value summary	Statistically significant (P < 0.05)?	F (DFn, DFd)
Row Factor	<0.0001	****	Yes	F (24, 576) = 33.87
Column Factor	0.0253	*	Yes	F (1, 24) = 5.692
Row Factor x Column Factor	0.0042	**	Yes	F (24, 351) = 1.991
Figure 1d3
5XFAD-mCtl - 5XFAD-mAICD
Šídák's multiple comparisons test
Fixed effects (type III)	P value	P value summary	Statistically significant (P < 0.05)?	F (DFn, DFd)
Row Factor	<0.0001	****	Yes	F (24, 504) = 56.53
Column Factor	0.3188	ns	No	F (1, 21) = 1.043
Row Factor x Column Factor	<0.0001	****	Yes	F (24, 279) = 3.388

## Sheet: Figure 2
Figure 2a1
	NTg-mCtl	NTg-mAICD	NTg-mutAAA	5XFAD-mCtl	5XFAD-mAICD	5XFAD-mutAAA
Number of values	55	21	15	31	22	15
Minimum	15.25	31.05	10.33	10.33	42.86	28.47
Maximum	100	100	80.26	78.88	100	79.6
Range	84.75	68.95	69.93	68.54	57.14	51.13
Mean	68.9	71.31	45.96	46.37	74.65	54.56
Std. Deviation	19.55	16.83	18.21	20.62	14.72	16.32
Std. Error of Mean	2.636	3.673	4.702	3.703	3.138	4.213
Dunn's multiple comparisons test	Mean rank diff.	Significant?	Summary	Adjusted P Value
NTg-mCtl vs. NTg-mAICD	-2.938	No	ns	>0.9999	A-B
NTg-mCtl vs. NTg-mutAAA	28.32	Yes	***	0.0007	A-C
NTg-mAICD vs. NTg-mutAAA	31.26	Yes	**	0.0014	B-C
Test details	Mean rank 1	Mean rank 2	Mean rank diff.	n1	n2	Z
NTg-mCtl vs. NTg-mAICD	49.99	52.93	-2.938	55	21	0.4336
NTg-mCtl vs. NTg-mutAAA	49.99	21.67	28.32	55	15	3.682
NTg-mAICD vs. NTg-mutAAA	52.93	21.67	31.26	21	15	3.501
Dunn's multiple comparisons test	Mean rank diff.	Significant?	Summary	Adjusted P Value
5XFAD-mCtl vs. 5XFAD-mAICD	-25.93	Yes	****	<0.0001	D-E
5XFAD-mCtl vs. 5XFAD-mutAAA	-5.761	No	ns	>0.9999	D-F
5XFAD-mAICD vs. 5XFAD-mutAAA	20.17	Yes	**	0.0069	E-F
Test details	Mean rank 1	Mean rank 2	Mean rank diff.	n1	n2	Z
5XFAD-mCtl vs. 5XFAD-mAICD	24.84	50.77	-25.93	31	22	4.705
5XFAD-mCtl vs. 5XFAD-mutAAA	24.84	30.6	-5.761	31	15	0.9264
5XFAD-mAICD vs. 5XFAD-mutAAA	50.77	30.6	20.17	22	15	3.047
Dunn's multiple comparisons test	Mean rank diff.	Significant?	Summary	Adjusted P Value	A-?
NTg-mCtl vs. NTg-mAICD	-4.804	No	ns	>0.9999	B	NTg-mAICD
NTg-mCtl vs. NTg-mutAAA	50.69	Yes	***	0.0008	C	NTg-mutAAA
NTg-mCtl vs. 5XFAD-mCtl	46.45	Yes	****	<0.0001	D	5XFAD-mCtl
NTg-mCtl vs. 5XFAD-mAICD	-12.21	No	ns	>0.9999	E	5XFAD-mAICD
NTg-mCtl vs. 5XFAD-mutAAA	34.72	Yes	*	0.0481	F	5XFAD-mutAAA
Test details	Mean rank 1	Mean rank 2	Mean rank diff.	n1	n2	Z
NTg-mCtl vs. NTg-mAICD	94.79	99.6	-4.804	55	21	0.4068
NTg-mCtl vs. NTg-mutAAA	94.79	44.1	50.69	55	15	3.78
NTg-mCtl vs. 5XFAD-mCtl	94.79	48.34	46.45	55	31	4.492
NTg-mCtl vs. 5XFAD-mAICD	94.79	107	-12.21	55	22	1.051
NTg-mCtl vs. 5XFAD-mutAAA	94.79	60.07	34.72	55	15	2.589
Figure 2b1
	NTg-mCtl	NTg-mAICD	NTg-mutAAA	5XFAD-mCtl	5XFAD-mAICD	5XFAD-mutAAA
Number of values	34	19	13	20	14	16
Minimum	12.1	17.41	20.2	17.24	17.43	31.39
Maximum	38.56	40.27	37.52	78.88	38.56	43.47
Range	26.46	22.85	17.32	61.63	21.13	12.08
Mean	27.73	28.12	28.64	50.33	30.61	38.09
Std. Deviation	6.686	6.857	5.079	23.52	5.92	3.89
Std. Error of Mean	1.147	1.573	1.409	5.26	1.582	0.9725
Dunn's multiple comparisons test	Mean rank diff.	Significant?	Summary	Adjusted P Value
NTg-mCtl vs. NTg-mAICD	-0.3669	No	ns	>0.9999	A-B
NTg-mCtl vs. NTg-mutAAA	-0.6584	No	ns	>0.9999	A-C
NTg-mAICD vs. NTg-mutAAA	-0.2915	No	ns	>0.9999	B-C
Test details	Mean rank 1	Mean rank 2	Mean rank diff.	n1	n2	Z
NTg-mCtl vs. NTg-mAICD	33.26	33.63	-0.3669	34	19	0.06673
NTg-mCtl vs. NTg-mutAAA	33.26	33.92	-0.6584	34	13	0.1052
NTg-mAICD vs. NTg-mutAAA	33.63	33.92	-0.2915	19	13	0.04219
Dunn's multiple comparisons test	Mean rank diff.	Significant?	Summary	Adjusted P Value
5XFAD-mCtl vs. 5XFAD-mAICD	13.5	Yes	*	0.0236	D-E
5XFAD-mCtl vs. 5XFAD-mutAAA	1.238	No	ns	>0.9999	D-F
5XFAD-mAICD vs. 5XFAD-mutAAA	-12.26	No	ns	0.0647	E-F
Test details	Mean rank 1	Mean rank 2	Mean rank diff.	n1	n2	Z
5XFAD-mCtl vs. 5XFAD-mAICD	29.68	16.18	13.5	20	14	2.657
5XFAD-mCtl vs. 5XFAD-mutAAA	29.68	28.44	1.238	20	16	0.2531
5XFAD-mAICD vs. 5XFAD-mutAAA	16.18	28.44	-12.26	14	16	2.298
Dunn's multiple comparisons test	Mean rank diff.	Significant?	Summary	Adjusted P Value	A-?
NTg-mCtl vs. NTg-mAICD	-0.9652	No	ns	>0.9999	B	NTg-mAICD
NTg-mCtl vs. NTg-mutAAA	-0.8518	No	ns	>0.9999	C	NTg-mutAAA
NTg-mCtl vs. 5XFAD-mCtl	-31.69	Yes	**	0.0041	D	5XFAD-mCtl
NTg-mCtl vs. 5XFAD-mAICD	-11.08	No	ns	>0.9999	E	5XFAD-mAICD
NTg-mCtl vs. 5XFAD-mutAAA	-43.42	Yes	***	0.0001	F	5XFAD-mutAAA
Test details	Mean rank 1	Mean rank 2	Mean rank diff.	n1	n2	Z
NTg-mCtl vs. NTg-mAICD	45.46	46.42	-0.9652	34	19	0.1002
NTg-mCtl vs. NTg-mutAAA	45.46	46.31	-0.8518	34	13	0.07768
NTg-mCtl vs. 5XFAD-mCtl	45.46	77.15	-31.69	34	20	3.344
NTg-mCtl vs. 5XFAD-mAICD	45.46	56.54	-11.08	34	14	1.038
NTg-mCtl vs. 5XFAD-mutAAA	45.46	88.88	-43.42	34	16	4.259
	Fig. 2a2		Fig. 2b2
Sleep vs	NOR-ALL		EPM-ALL
Goodness of Fit
R squared	0.2077		0.06071
Sy.x	0.1938		0.1749
Is slope significantly non-zero?
F	18.62		3.943
DFn, DFd	1, 71		1, 61
P value	<0.0001		0.0516
Equation	Y = 0.8460*X + 0.5030		Y = -0.3766*X + 2.066
Data
Total number of values	73		63
Pearson r
r	0.4558		-0.2464
95% confidence interval	0.2522 to 0.6208		-0.4657 to 0.001458
R squared	0.2077		0.06071
P value
P (two-tailed)	<0.0001		0.0516
P value summary	****		ns
Significant? (alpha = 0.05)	Yes		No
Number of XY Pairs	73		63

## Sheet: Figure 3
Figure 3a
	NTg-mCtl	NTg-mAICD	NTg-mutAAA	5XFAD-mCtl	5XFAD-mAICD	5XFAD-mutAAA
Number of values	51	14	12	34	18	12
Minimum	0.7478	0.6356	0.6954	1.047	0.6735	0.7782
Maximum	1.485	1.154	1.823	1.716	1.375	2.321
Range	0.737	0.5182	1.127	0.6683	0.7017	1.542
Mean	1	1.006	1.49	1.446	1.065	1.562
Std. Deviation	0.1351	0.1573	0.3225	0.1972	0.2041	0.4829
Std. Error of Mean	0.01892	0.04203	0.09309	0.03382	0.0481	0.1394
Dunn's multiple comparisons test	Mean rank diff.	Significant?	Summary	Adjusted P Value
NTg-mCtl vs. NTg-mAICD	-5.813	No	ns	>0.9999	A-B
NTg-mCtl vs. NTg-mutAAA	-33.04	Yes	****	<0.0001	A-C
NTg-mAICD vs. NTg-mutAAA	-27.23	Yes	**	0.0059	B-C
Test details	Mean rank 1	Mean rank 2	Mean rank diff.	n1	n2	Z
NTg-mCtl vs. NTg-mAICD	32.79	38.61	-5.813	51	14	0.8613
NTg-mCtl vs. NTg-mutAAA	32.79	65.83	-33.04	51	12	4.603
NTg-mAICD vs. NTg-mutAAA	38.61	65.83	-27.23	14	12	3.094
Dunn's multiple comparisons test	Mean rank diff.	Significant?	Summary	Adjusted P Value
5XFAD-mCtl vs. 5XFAD-mAICD	23.01	Yes	****	<0.0001	D-E
5XFAD-mCtl vs. 5XFAD-mutAAA	-4.24	No	ns	>0.9999	D-F
5XFAD-mAICD vs. 5XFAD-mutAAA	-27.25	Yes	***	0.0003	E-F
Test details	Mean rank 1	Mean rank 2	Mean rank diff.	n1	n2	Z
5XFAD-mCtl vs. 5XFAD-mAICD	38.18	15.17	23.01	34	18	4.24
5XFAD-mCtl vs. 5XFAD-mutAAA	38.18	42.42	-4.24	34	12	0.6783
5XFAD-mAICD vs. 5XFAD-mutAAA	15.17	42.42	-27.25	18	12	3.927
Dunn's multiple comparisons test	Mean rank diff.	Significant?	Summary	Adjusted P Value	A-?
NTg-mCtl vs. NTg-mAICD	-5.883	No	ns	>0.9999	B	NTg-mAICD
NTg-mCtl vs. NTg-mutAAA	-64.99	Yes	****	<0.0001	C	NTg-mutAAA
NTg-mCtl vs. 5XFAD-mCtl	-63.61	Yes	****	<0.0001	D	5XFAD-mCtl
NTg-mCtl vs. 5XFAD-mAICD	-18.27	No	ns	0.5141	E	5XFAD-mAICD
NTg-mCtl vs. 5XFAD-mutAAA	-61.16	Yes	****	<0.0001	F	5XFAD-mutAAA
Test details	Mean rank 1	Mean rank 2	Mean rank diff.	n1	n2	Z
NTg-mCtl vs. NTg-mAICD	42.01	47.89	-5.883	51	14	0.4774
NTg-mCtl vs. NTg-mutAAA	42.01	107	-64.99	51	12	4.959
NTg-mCtl vs. 5XFAD-mCtl	42.01	105.6	-63.61	51	34	7.034
NTg-mCtl vs. 5XFAD-mAICD	42.01	60.28	-18.27	51	18	1.631
NTg-mCtl vs. 5XFAD-mutAAA	42.01	103.2	-61.16	51	12	4.667
Figures 3b-d
	Fig. 3b		Fig. 3c		Fig. 3d
BBB vs	SleepD-ALL		NOR-ALL		EPM-ALL
Goodness of Fit
R squared	0.3182		0.3181		0.196
Sy.x	0.09836		0.1752		0.1662
Is slope significantly non-zero?
F	28.94		52.25		18.52
DFn, DFd	1, 62		1, 112		1, 76
P value	<0.0001		<0.0001		<0.0001
Equation	Y = -0.6350*X + 3.208		Y = -1.256*X + 5.212		Y = 0.8475*X - 0.8212
Data
Total number of values	64		114		78
Pearson r
r	-0.5641		-0.564		0.4427
95% confidence interval	-0.7113 to -0.3696		-0.6776 to -0.4241		0.2442 to 0.6056
R squared	0.3182		0.3181		0.196
P value
P (two-tailed)	<0.0001		<0.0001		<0.0001
P value summary	****		****		****
Significant? (alpha = 0.05)	Yes		Yes		Yes
Number of XY Pairs	64		114		78

## Sheet: Figure 4
Figures 4a-e1
	Fig. 4a1		Fig. 4b1		Fig. 4c1		Fig. 4d1		Fig. 4e1
	BBB vs		BBB vs		BBB vs		Sleep vs		Sleep vs
	SleepD-male		NOR-male		EPM-male		NOR-male		EPM-male
Goodness of Fit
R squared	0.1766		0.1367		0.4815		0.004708		0.3219
Sy.x	0.09245		0.1656		0.1501		0.1246		0.1666
Is slope significantly non-zero?
F	4.933		7.757		32.51		0.1419		12.34
DFn, DFd	1, 23		1, 49		1, 35		1, 30		1, 26
P value	0.0365		0.0076		<0.0001		0.7091		0.0016
Equation	Y = -0.3549*X + 2.453		Y = -0.6558*X + 3.598		Y = 1.409*X - 2.311		Y = -0.08214*X + 1.942		Y = -1.098*X + 3.202
Data	25		51		37		32		28
Total number of values	1		1		1		1		1
Pearson r
r	-0.4203		-0.3697		0.6939		-0.06861		-0.5673
95% confidence interval	-0.6993 to -0.03013		-0.5856 to -0.1048		0.4772 to 0.8311		-0.4076 to 0.2869		-0.7761 to -0.2464
R squared	0.1766		0.1367		0.4815		0.004708		0.3219
P value
P (two-tailed)	0.0365		0.0076		<0.0001		0.7091		0.0016
P value summary	*		**		****		ns		**
Significant? (alpha = 0.05)	Yes		Yes		Yes		No		Yes
Number of XY Pairs	25		51		37		32		28
Figures 4a-e2
	Fig. 4a2		Fig. 4b2		Fig. 4c2		Fig. 4d2		Fig. 4e2
	BBB vs		BBB vs		BBB vs		Sleep vs		Sleep vs
	SleepD-female		NOR-female		EPM-female		NOR-female		EPM-female
Goodness of Fit
R squared	0.444		0.5109		0.02112		0.3644		0.007793
Sy.x	0.09705		0.1651		0.154		0.2068		0.1524
Is slope significantly non-zero?
F	29.55		63.72		0.8413		22.36		0.2592
DFn, DFd	1, 37		1, 61		1, 39		1, 39		1, 33
P value	<0.0001		<0.0001		0.3647		<0.0001		0.6141
Equation	Y = -0.8848*X + 3.889		Y = -1.825*X + 6.747		Y = 0.2411*X + 0.7964		Y = 1.233*X - 0.1032		Y = -0.1046*X + 1.620
Data	39		63		41		41		35
Total number of values	1		1		1		1		1
Pearson r
r	-0.6664		-0.7148		0.1453		0.6037		-0.08828
95% confidence interval	-0.8113 to -0.4443		-0.8177 to -0.5675		-0.1699 to 0.4336		0.3635 to 0.7686		-0.4095 to 0.2524
R squared	0.444		0.5109		0.02112		0.3644		0.007793
P value
P (two-tailed)	<0.0001		<0.0001		0.3647		<0.0001		0.6141
P value summary	****		****		ns		****		ns
Significant? (alpha = 0.05)	Yes		Yes		No		Yes		No
Number of XY Pairs	39		63		41		41		35

## Sheet: Figure 5
Figure 5b1
Dunn's multiple comparisons test	Mean rank diff.	Significant?	Summary	Adjusted P Value
Ntg-mCtl-HPC vs. Ntg-mAICD-HPC	1.464	No	ns	>0.9999	D-E
Ntg-mCtl-HPC vs. Ntg-mutAA-HPC	-9.063	Yes	**	0.0071	D-F
Ntg-mAICD-HPC vs. Ntg-mutAA-HPC	-10.53	Yes	**	0.0092	E-F
Test details	Mean rank 1	Mean rank 2	Mean rank diff.	n1	n2	Z
Ntg-mCtl-HPC vs. Ntg-mAICD-HPC	6.714	5.25	1.464	7	4	0.3949
Ntg-mCtl-HPC vs. Ntg-mutAA-HPC	6.714	15.78	-9.063	7	9	3.04
Ntg-mAICD-HPC vs. Ntg-mutAA-HPC	5.25	15.78	-10.53	4	9	2.961
Dunn's multiple comparisons test	Mean rank diff.	Significant?	Summary	Adjusted P Value
5XFAD-mCtl-HPC vs. 5XFAD-mAICD-HPC	8.2	Yes	*	0.027	J-K
5XFAD-mCtl-HPC vs. 5XFAD-mutAAA-HPC	-0.6	No	ns	>0.9999	J-L
5XFAD-mAICD-HPC vs. 5XFAD-mutAAA-HPC	-8.8	Yes	*	0.0402	K-L
Test details	Mean rank 1	Mean rank 2	Mean rank diff.	n1	n2	Z
5XFAD-mCtl-HPC vs. 5XFAD-mAICD-HPC	12	3.8	8.2	9	5	2.612
5XFAD-mCtl-HPC vs. 5XFAD-mutAAA-HPC	12	12.6	-0.6	9	5	0.1912
5XFAD-mAICD-HPC vs. 5XFAD-mutAAA-HPC	3.8	12.6	-8.8	5	5	2.473
Figure 5b2
Dunn's multiple comparisons test	Mean rank diff.	Significant?	Summary	Adjusted P Value
Ntg-mCtl-Cortex vs. Ntg-mAICD-Cortex	-4.028	No	ns	0.9059	A-B
Ntg-mCtl-Cortex vs. Ntg-mutAAA-Cortex	-3.778	No	ns	0.6515	A-C
Ntg-mAICD-Cortex vs. Ntg-mutAAA-Cortex	0.25	No	ns	>0.9999	B-C
Test details	Mean rank 1	Mean rank 2	Mean rank diff.	n1	n2	Z
Ntg-mCtl-Cortex vs. Ntg-mAICD-Cortex	9.222	13.25	-4.028	9	4	1.032
Ntg-mCtl-Cortex vs. Ntg-mutAAA-Cortex	9.222	13	-3.778	9	9	1.234
Ntg-mAICD-Cortex vs. Ntg-mutAAA-Cortex	13.25	13	0.25	4	9	0.06407
Dunn's multiple comparisons test	Mean rank diff.	Significant?	Summary	Adjusted P Value
5XFAD-mCtl-cortex vs. 5XFAD-mAICD-Cortex	8.133	Yes	*	0.0287	G-H
5XFAD-mCtl-cortex vs. 5XFAD-mutAAA-Cortex	4.533	No	ns	0.446	G-I
5XFAD-mAICD-Cortex vs. 5XFAD-mutAAA-Cortex	-3.6	No	ns	0.9353	H-I
Test details	Mean rank 1	Mean rank 2	Mean rank diff.	n1	n2	Z
5XFAD-mCtl-cortex vs. 5XFAD-mAICD-Cortex	13.33	5.2	8.133	9	5	2.591
5XFAD-mCtl-cortex vs. 5XFAD-mutAAA-Cortex	13.33	8.8	4.533	9	5	1.444
5XFAD-mAICD-Cortex vs. 5XFAD-mutAAA-Cortex	5.2	8.8	-3.6	5	5	1.012
Figure 5c1
Tukey's multiple comparisons test	Mean Diff.	95.00% CI of diff.	Below threshold?	Summary	Adjusted P Value
Ntg-mCtl-HPC vs. Ntg-mAICD-HPC	-18.03	-24.11 to -11.94	Yes	****	<0.0001	D-E
Ntg-mCtl-HPC vs. Ntg-mutAA-HPC	-9.898	-14.83 to -4.964	Yes	****	<0.0001	D-F
Ntg-mAICD-HPC vs. Ntg-mutAA-HPC	8.129	2.334 to 13.93	Yes	**	0.0032	E-F
Test details	Mean 1	Mean 2	Mean Diff.	SE of diff.	n1	n2	q	DF
Ntg-mCtl-HPC vs. Ntg-mAICD-HPC	10.78	28.81	-18.03	2.571	55	33	9.915	158
Ntg-mCtl-HPC vs. Ntg-mutAA-HPC	10.78	20.68	-9.898	2.085	55	73	6.713	158
Ntg-mAICD-HPC vs. Ntg-mutAA-HPC	28.81	20.68	8.129	2.45	33	73	4.693	158
Tukey's multiple comparisons test	Mean Diff.	95.00% CI of diff.	Below threshold?	Summary	Adjusted P Value
5XFAD-mCtl-HPC vs. 5XFAD-mAICD-HPC	-1.511	-8.928 to 5.906	No	ns	0.8796	J-K
5XFAD-mCtl-HPC vs. 5XFAD-mutAAA-HPC	3.064	-3.849 to 9.977	No	ns	0.5467	J-L
5XFAD-mAICD-HPC vs. 5XFAD-mutAAA-HPC	4.575	-4.058 to 13.21	No	ns	0.4229	K-L
Test details	Mean 1	Mean 2	Mean Diff.	SE of diff.	n1	n2	q	DF
5XFAD-mCtl-HPC vs. 5XFAD-mAICD-HPC	22.69	24.2	-1.511	3.131	81	28	0.6826	140
5XFAD-mCtl-HPC vs. 5XFAD-mutAAA-HPC	22.69	19.63	3.064	2.918	81	34	1.485	140
5XFAD-mAICD-HPC vs. 5XFAD-mutAAA-HPC	24.2	19.63	4.575	3.645	28	34	1.775	140
Figure 5c2
Tukey's multiple comparisons test	Mean Diff.	95.00% CI of diff.	Below threshold?	Summary	Adjusted P Value
Ntg-mCtl-HPC vs. Ntg-mAICD-HPC	-11.33	-16.53 to -6.123	Yes	****	<0.0001	D-E
Ntg-mCtl-HPC vs. Ntg-mutAA-HPC	3.068	-1.156 to 7.292	No	ns	0.2014	D-F
Ntg-mAICD-HPC vs. Ntg-mutAA-HPC	14.4	9.482 to 19.31	Yes	****	<0.0001	E-F
Test details	Mean 1	Mean 2	Mean Diff.	SE of diff.	n1	n2	q	DF
Ntg-mCtl-HPC vs. Ntg-mAICD-HPC	8.587	19.92	-11.33	2.2	53	33	7.283	157
Ntg-mCtl-HPC vs. Ntg-mutAA-HPC	8.587	5.519	3.068	1.785	53	74	2.431	157
Ntg-mAICD-HPC vs. Ntg-mutAA-HPC	19.92	5.519	14.4	2.077	33	74	9.804	157
Tukey's multiple comparisons test	Mean Diff.	95.00% CI of diff.	Below threshold?	Summary	Adjusted P Value
5XFAD-mCtl-HPC vs. 5XFAD-mAICD-HPC	-4.866	-8.283 to -1.448	Yes	**	0.0028	J-K
5XFAD-mCtl-HPC vs. 5XFAD-mutAAA-HPC	1.913	-1.272 to 5.099	No	ns	0.3319	J-L
5XFAD-mAICD-HPC vs. 5XFAD-mutAAA-HPC	6.779	2.801 to 10.76	Yes	***	0.0003	K-L
Test details	Mean 1	Mean 2	Mean Diff.	SE of diff.	n1	n2	q	DF
5XFAD-mCtl-HPC vs. 5XFAD-mAICD-HPC	5.765	10.63	-4.866	1.443	81	28	4.77	140
5XFAD-mCtl-HPC vs. 5XFAD-mutAAA-HPC	5.765	3.851	1.913	1.345	81	34	2.012	140
5XFAD-mAICD-HPC vs. 5XFAD-mutAAA-HPC	10.63	3.851	6.779	1.679	28	34	5.709	140

## Sheet: Suppl Fig 1
Suppl Figure 1a
	M-NTg-mCtl	M-NTg-mAICD	M-NTg-mutAAA	M-5XFAD-mCtl	M-5XFAD-mAICD	M-5XFAD-mutAAA		F-NTg-mCtl	F-NTg-mAICD	F-NTg-mutAAA	F-5XFAD-mCtl	F-5XFAD-mAICD	F-5XFAD-mutAAA
Number of values	12	8	8	11	7	7		13	8	8	11	6	6
Minimum	24.21	23.65	11.37	21.31	17.04	17.28		25.21	26.28	22.44	17.16	30.7	17.6
Maximum	43.91	50.96	31.98	28.22	37.32	29.34		44.41	36.68	39.59	22.76	38.81	30.94
Range	19.69	27.31	20.61	6.912	20.28	12.06		19.2	10.4	17.14	5.603	8.107	13.34
Mean	35.59	34.47	24.72	24.28	27.47	21.92		34.26	32.02	27.29	19.59	35.46	25.32
Std. Deviation	6.768	9.789	6.264	2.186	7.344	4.512		6.772	4.215	5.428	1.889	3.267	4.718
Std. Error of Mean	1.954	3.461	2.215	0.6592	2.776	1.705		1.878	1.49	1.919	0.5696	1.334	1.926
Dunn's multiple comparisons test	Mean rank diff.	Significant?	Summary	Adjusted P Value
M-NTg-mCtl vs. M-NTg-mAICD	4.875	No	ns	>0.9999	H-I
M-NTg-mCtl vs. M-NTg-mutAAA	24.63	Yes	*	0.0173	H-J
M-NTg-mCtl vs. F-NTg-mCtl	2.5	No	ns	>0.9999	H-O
M-NTg-mCtl vs. F-NTg-mAICD	6.375	No	ns	>0.9999	H-P
M-NTg-mCtl vs. F-NTg-mutAAA	20.63	No	ns	0.0971	H-Q
M-NTg-mAICD vs. M-NTg-mutAAA	19.75	No	ns	0.2595	I-J
M-NTg-mAICD vs. F-NTg-mCtl	-2.375	No	ns	>0.9999	I-O
M-NTg-mAICD vs. F-NTg-mAICD	1.5	No	ns	>0.9999	I-P
M-NTg-mAICD vs. F-NTg-mutAAA	15.75	No	ns	0.8652	I-Q
M-NTg-mutAAA vs. F-NTg-mCtl	-22.13	Yes	*	0.0451	J-O
M-NTg-mutAAA vs. F-NTg-mAICD	-18.25	No	ns	0.4177	J-P
M-NTg-mutAAA vs. F-NTg-mutAAA	-4	No	ns	>0.9999	J-Q
F-NTg-mCtl vs. F-NTg-mAICD	3.875	No	ns	>0.9999	O-P
F-NTg-mCtl vs. F-NTg-mutAAA	18.13	No	ns	0.2261	O-Q
F-NTg-mAICD vs. F-NTg-mutAAA	14.25	No	ns	>0.9999	P-Q
Test details	Mean rank 1	Mean rank 2	Mean rank diff.	n1	n2	Z
M-NTg-mCtl vs. M-NTg-mAICD	37.5	32.63	4.875	12	8	0.6436
M-NTg-mCtl vs. M-NTg-mutAAA	37.5	12.88	24.63	12	8	3.251
M-NTg-mCtl vs. F-NTg-mCtl	37.5	35	2.5	12	13	0.3763
M-NTg-mCtl vs. F-NTg-mAICD	37.5	31.13	6.375	12	8	0.8416
M-NTg-mCtl vs. F-NTg-mutAAA	37.5	16.88	20.63	12	8	2.723
M-NTg-mAICD vs. M-NTg-mutAAA	32.63	12.88	19.75	8	8	2.38
M-NTg-mAICD vs. F-NTg-mCtl	32.63	35	-2.375	8	13	0.3185
M-NTg-mAICD vs. F-NTg-mAICD	32.63	31.13	1.5	8	8	0.1808
M-NTg-mAICD vs. F-NTg-mutAAA	32.63	16.88	15.75	8	8	1.898
M-NTg-mutAAA vs. F-NTg-mCtl	12.88	35	-22.13	8	13	2.967
M-NTg-mutAAA vs. F-NTg-mAICD	12.88	31.13	-18.25	8	8	2.199
M-NTg-mutAAA vs. F-NTg-mutAAA	12.88	16.88	-4	8	8	0.4821
F-NTg-mCtl vs. F-NTg-mAICD	35	31.13	3.875	13	8	0.5196
F-NTg-mCtl vs. F-NTg-mutAAA	35	16.88	18.13	13	8	2.431
F-NTg-mAICD vs. F-NTg-mutAAA	31.13	16.88	14.25	8	8	1.717
Dunn's multiple comparisons test	Mean rank diff.	Significant?	Summary	Adjusted P Value
M-5XFAD-mCtl vs. M-5XFAD-mAICD	-2.584	No	ns	>0.9999	K-L
M-5XFAD-mCtl vs. M-5XFAD-mutAAA	8.773	No	ns	>0.9999	K-M
M-5XFAD-mCtl vs. F-5XFAD-mCtl	14.64	No	ns	0.2128	K-R
M-5XFAD-mCtl vs. F-5XFAD-mAICD	-18.06	No	ns	0.1651	K-S
M-5XFAD-mCtl vs. F-5XFAD-mutAAA	-1.811	No	ns	>0.9999	K-T
M-5XFAD-mAICD vs. M-5XFAD-mutAAA	11.36	No	ns	>0.9999	L-M
M-5XFAD-mAICD vs. F-5XFAD-mCtl	17.22	No	ns	0.164	L-R
M-5XFAD-mAICD vs. F-5XFAD-mAICD	-15.48	No	ns	0.703	L-S
M-5XFAD-mAICD vs. F-5XFAD-mutAAA	0.7738	No	ns	>0.9999	L-T
M-5XFAD-mutAAA vs. F-5XFAD-mCtl	5.864	No	ns	>0.9999	M-R
M-5XFAD-mutAAA vs. F-5XFAD-mAICD	-26.83	Yes	**	0.0085	M-S
M-5XFAD-mutAAA vs. F-5XFAD-mutAAA	-10.58	No	ns	>0.9999	M-T
F-5XFAD-mCtl vs. F-5XFAD-mAICD	-32.7	Yes	****	<0.0001	R-S
F-5XFAD-mCtl vs. F-5XFAD-mutAAA	-16.45	No	ns	0.3089	R-T
F-5XFAD-mAICD vs. F-5XFAD-mutAAA	16.25	No	ns	0.6649	S-T
Test details	Mean rank 1	Mean rank 2	Mean rank diff.	n1	n2	Z
M-5XFAD-mCtl vs. M-5XFAD-mAICD	26.27	28.86	-2.584	11	7	0.3819
M-5XFAD-mCtl vs. M-5XFAD-mutAAA	26.27	17.5	8.773	11	7	1.296
M-5XFAD-mCtl vs. F-5XFAD-mCtl	26.27	11.64	14.64	11	11	2.452
M-5XFAD-mCtl vs. F-5XFAD-mAICD	26.27	44.33	-18.06	11	6	2.543
M-5XFAD-mCtl vs. F-5XFAD-mutAAA	26.27	28.08	-1.811	11	6	0.2549
M-5XFAD-mAICD vs. M-5XFAD-mutAAA	28.86	17.5	11.36	7	7	1.518
M-5XFAD-mAICD vs. F-5XFAD-mCtl	28.86	11.64	17.22	7	11	2.545
M-5XFAD-mAICD vs. F-5XFAD-mAICD	28.86	44.33	-15.48	7	6	1.987
M-5XFAD-mAICD vs. F-5XFAD-mutAAA	28.86	28.08	0.7738	7	6	0.09937
M-5XFAD-mutAAA vs. F-5XFAD-mCtl	17.5	11.64	5.864	7	11	0.8665
M-5XFAD-mutAAA vs. F-5XFAD-mAICD	17.5	44.33	-26.83	7	6	3.446
M-5XFAD-mutAAA vs. F-5XFAD-mutAAA	17.5	28.08	-10.58	7	6	1.359
F-5XFAD-mCtl vs. F-5XFAD-mAICD	11.64	44.33	-32.7	11	6	4.603
F-5XFAD-mCtl vs. F-5XFAD-mutAAA	11.64	28.08	-16.45	11	6	2.315
F-5XFAD-mAICD vs. F-5XFAD-mutAAA	44.33	28.08	16.25	6	6	2.011
Suppl Figure 1b
	M-NTg-mCtl	M-NTg-mAICD	M-NTg-mutAAA	M-5XFAD-mCtl	M-5XFAD-mAICD	M-5XFAD-mutAAA		F-NTg-mCtl	F-NTg-mAICD	F-NTg-mutAAA	F-5XFAD-mCtl	F-5XFAD-mAICD	F-5XFAD-mutAAA
Number of values	28	9	7	14	11	6		27	12	8	17	11	9
Minimum	15.25	31.05	29.17	15	59.09	36.68		38.87	55.07	10.33	10.33	42.86	28.47
Maximum	100	92.39	67.61	78.88	100	79.6		100	100	80.26	60	100	72.06
Range	84.75	61.34	38.44	63.88	40.91	42.92		61.13	44.93	69.93	49.67	57.14	43.59
Mean	68.42	68.66	49.49	59.2	75.19	61.92		69.39	73.3	42.87	35.8	74.12	49.66
Std. Deviation	21.46	19.08	14.88	17.36	12.5	16.92		17.74	15.5	21.21	17.02	17.27	14.81
Std. Error of Mean	4.056	6.361	5.623	4.64	3.768	6.907		3.415	4.474	7.501	4.127	5.207	4.936
Dunn's multiple comparisons test	Mean rank diff.	Significant?	Summary	Adjusted P Value
M-NTg-mCtl vs. M-NTg-mAICD	0.121	No	ns	>0.9999	H-I
M-NTg-mCtl vs. M-NTg-mutAAA	26.73	No	ns	0.2492	H-J
M-NTg-mCtl vs. F-NTg-mCtl	1.51	No	ns	>0.9999	H-O
M-NTg-mCtl vs. F-NTg-mAICD	-3.935	No	ns	>0.9999	H-P
M-NTg-mCtl vs. F-NTg-mutAAA	31.11	Yes	*	0.0496	H-Q
M-NTg-mAICD vs. M-NTg-mutAAA	26.61	No	ns	0.6837	I-J
M-NTg-mAICD vs. F-NTg-mCtl	1.389	No	ns	>0.9999	I-O
M-NTg-mAICD vs. F-NTg-mAICD	-4.056	No	ns	>0.9999	I-P
M-NTg-mAICD vs. F-NTg-mutAAA	30.99	No	ns	0.2364	I-Q
M-NTg-mutAAA vs. F-NTg-mCtl	-25.22	No	ns	0.3653	J-O
M-NTg-mutAAA vs. F-NTg-mAICD	-30.67	No	ns	0.2195	J-P
M-NTg-mutAAA vs. F-NTg-mutAAA	4.375	No	ns	>0.9999	J-Q
F-NTg-mCtl vs. F-NTg-mAICD	-5.444	No	ns	>0.9999	O-P
F-NTg-mCtl vs. F-NTg-mutAAA	29.6	No	ns	0.0806	O-Q
F-NTg-mAICD vs. F-NTg-mutAAA	35.04	No	ns	0.0548	P-Q
Test details	Mean rank 1	Mean rank 2	Mean rank diff.	n1	n2	Z
M-NTg-mCtl vs. M-NTg-mAICD	50.73	50.61	0.121	28	9	0.01196
M-NTg-mCtl vs. M-NTg-mutAAA	50.73	24	26.73	28	7	2.395
M-NTg-mCtl vs. F-NTg-mCtl	50.73	49.22	1.51	28	27	0.2119
M-NTg-mCtl vs. F-NTg-mAICD	50.73	54.67	-3.935	28	12	0.4317
M-NTg-mCtl vs. F-NTg-mutAAA	50.73	19.63	31.11	28	8	2.938
M-NTg-mAICD vs. M-NTg-mutAAA	50.61	24	26.61	9	7	1.999
M-NTg-mAICD vs. F-NTg-mCtl	50.61	49.22	1.389	9	27	0.1366
M-NTg-mAICD vs. F-NTg-mAICD	50.61	54.67	-4.056	9	12	0.3482
M-NTg-mAICD vs. F-NTg-mutAAA	50.61	19.63	30.99	9	8	2.414
M-NTg-mutAAA vs. F-NTg-mCtl	24	49.22	-25.22	7	27	2.251
M-NTg-mutAAA vs. F-NTg-mAICD	24	54.67	-30.67	7	12	2.441
M-NTg-mutAAA vs. F-NTg-mutAAA	24	19.63	4.375	7	8	0.3201
F-NTg-mCtl vs. F-NTg-mAICD	49.22	54.67	-5.444	27	12	0.5941
F-NTg-mCtl vs. F-NTg-mutAAA	49.22	19.63	29.6	27	8	2.784
F-NTg-mAICD vs. F-NTg-mutAAA	54.67	19.63	35.04	12	8	2.907
Dunn's multiple comparisons test	Mean rank diff.	Significant?	Summary	Adjusted P Value
M-5XFAD-mCtl vs. M-5XFAD-mAICD	-15.41	No	ns	0.7956	K-L
M-5XFAD-mCtl vs. M-5XFAD-mutAAA	-2.071	No	ns	>0.9999	K-M
M-5XFAD-mCtl vs. F-5XFAD-mCtl	21.59	Yes	*	0.0372	K-R
M-5XFAD-mCtl vs. F-5XFAD-mAICD	-12.78	No	ns	>0.9999	K-S
M-5XFAD-mCtl vs. F-5XFAD-mutAAA	11.51	No	ns	>0.9999	K-T
M-5XFAD-mAICD vs. M-5XFAD-mutAAA	13.34	No	ns	>0.9999	L-M
M-5XFAD-mAICD vs. F-5XFAD-mCtl	37	Yes	****	<0.0001	L-R
M-5XFAD-mAICD vs. F-5XFAD-mAICD	2.636	No	ns	>0.9999	L-S
M-5XFAD-mAICD vs. F-5XFAD-mutAAA	26.92	Yes	*	0.0367	L-T
M-5XFAD-mutAAA vs. F-5XFAD-mCtl	23.66	No	ns	0.176	M-R
M-5XFAD-mutAAA vs. F-5XFAD-mAICD	-10.7	No	ns	>0.9999	M-S
M-5XFAD-mutAAA vs. F-5XFAD-mutAAA	13.58	No	ns	>0.9999	M-T
F-5XFAD-mCtl vs. F-5XFAD-mAICD	-34.37	Yes	***	0.0001	R-S
F-5XFAD-mCtl vs. F-5XFAD-mutAAA	-10.08	No	ns	>0.9999	R-T
F-5XFAD-mAICD vs. F-5XFAD-mutAAA	24.29	No	ns	0.0942	S-T
Test details	Mean rank 1	Mean rank 2	Mean rank diff.	n1	n2	Z
M-5XFAD-mCtl vs. M-5XFAD-mAICD	36.68	52.09	-15.41	14	11	1.935
M-5XFAD-mCtl vs. M-5XFAD-mutAAA	36.68	38.75	-2.071	14	6	0.2147
M-5XFAD-mCtl vs. F-5XFAD-mCtl	36.68	15.09	21.59	14	17	3.026
M-5XFAD-mCtl vs. F-5XFAD-mAICD	36.68	49.45	-12.78	14	11	1.604
M-5XFAD-mCtl vs. F-5XFAD-mutAAA	36.68	25.17	11.51	14	9	1.363
M-5XFAD-mAICD vs. M-5XFAD-mutAAA	52.09	38.75	13.34	11	6	1.329
M-5XFAD-mAICD vs. F-5XFAD-mCtl	52.09	15.09	37	11	17	4.836
M-5XFAD-mAICD vs. F-5XFAD-mAICD	52.09	49.45	2.636	11	11	0.3127
M-5XFAD-mAICD vs. F-5XFAD-mutAAA	52.09	25.17	26.92	11	9	3.03
M-5XFAD-mutAAA vs. F-5XFAD-mCtl	38.75	15.09	23.66	6	17	2.52
M-5XFAD-mutAAA vs. F-5XFAD-mAICD	38.75	49.45	-10.7	6	11	1.067
M-5XFAD-mutAAA vs. F-5XFAD-mutAAA	38.75	25.17	13.58	6	9	1.303
F-5XFAD-mCtl vs. F-5XFAD-mAICD	15.09	49.45	-34.37	17	11	4.492
F-5XFAD-mCtl vs. F-5XFAD-mutAAA	15.09	25.17	-10.08	17	9	1.236
F-5XFAD-mAICD vs. F-5XFAD-mutAAA	49.45	25.17	24.29	11	9	2.733
Suppl Figure 1c
	M-NTg-mCtl	M-NTg-mAICD	M-NTg-mutAAA	M-5XFAD-mCtl	M-5XFAD-mAICD	M-5XFAD-mutAAA
Number of values	24	5	6	15	7	6		27	9	6	19	11	6
Minimum	0.8226	0.6356	1.161	1.085	0.8462	0.7782		0.7478	1.01	0.6954	1.047	0.6735	0.8322
Maximum	1.485	1.104	1.819	1.716	1.204	2.321		1.118	1.154	1.823	1.716	1.375	2.11
Range	0.6622	0.4685	0.6585	0.6309	0.3579	1.542		0.3703	0.1435	1.127	0.6683	0.7017	1.277
Mean	1.017	0.8867	1.582	1.439	1.064	1.613		0.9848	1.072	1.398	1.452	1.065	1.512
Std. Deviation	0.1632	0.2195	0.2525	0.205	0.1208	0.5358		0.105	0.04779	0.3805	0.1963	0.2491	0.4689
Std. Error of Mean	0.03332	0.09816	0.1031	0.05294	0.04567	0.2187		0.0202	0.01593	0.1553	0.04503	0.0751	0.1914
Dunn's multiple comparisons test	Mean rank diff.	Significant?	Summary	Adjusted P Value
M-NTg-mCtl vs. M-NTg-mAICD	9.788	No	ns	>0.9999	H-I
M-NTg-mCtl vs. M-NTg-mutAAA	-37.73	Yes	**	0.0033	H-J
M-NTg-mCtl vs. F-NTg-mCtl	1.688	No	ns	>0.9999	H-O
M-NTg-mCtl vs. F-NTg-mAICD	-13.09	No	ns	>0.9999	H-P
M-NTg-mCtl vs. F-NTg-mutAAA	-26.56	No	ns	0.1392	H-Q
M-NTg-mAICD vs. M-NTg-mutAAA	-47.52	Yes	**	0.0068	I-J
M-NTg-mAICD vs. F-NTg-mCtl	-8.1	No	ns	>0.9999	I-O
M-NTg-mAICD vs. F-NTg-mAICD	-22.88	No	ns	>0.9999	I-P
M-NTg-mAICD vs. F-NTg-mutAAA	-36.35	No	ns	0.1093	I-Q
M-NTg-mutAAA vs. F-NTg-mCtl	39.42	Yes	**	0.0014	J-O
M-NTg-mutAAA vs. F-NTg-mAICD	24.64	No	ns	0.5495	J-P
M-NTg-mutAAA vs. F-NTg-mutAAA	11.17	No	ns	>0.9999	J-Q
F-NTg-mCtl vs. F-NTg-mAICD	-14.78	No	ns	>0.9999	O-P
F-NTg-mCtl vs. F-NTg-mutAAA	-28.25	No	ns	0.0771	O-Q
F-NTg-mAICD vs. F-NTg-mutAAA	-13.47	No	ns	>0.9999	P-Q
Test details	Mean rank 1	Mean rank 2	Mean rank diff.	n1	n2	Z
M-NTg-mCtl vs. M-NTg-mAICD	33.69	23.9	9.788	24	5	0.89
M-NTg-mCtl vs. M-NTg-mutAAA	33.69	71.42	-37.73	24	6	3.695
M-NTg-mCtl vs. F-NTg-mCtl	33.69	32	1.688	24	27	0.2689
M-NTg-mCtl vs. F-NTg-mAICD	33.69	46.78	-13.09	24	9	1.497
M-NTg-mCtl vs. F-NTg-mutAAA	33.69	60.25	-26.56	24	6	2.602
M-NTg-mAICD vs. M-NTg-mutAAA	23.9	71.42	-47.52	5	6	3.508
M-NTg-mAICD vs. F-NTg-mCtl	23.9	32	-8.1	5	27	0.7437
M-NTg-mAICD vs. F-NTg-mAICD	23.9	46.78	-22.88	5	9	1.834
M-NTg-mAICD vs. F-NTg-mutAAA	23.9	60.25	-36.35	5	6	2.684
M-NTg-mutAAA vs. F-NTg-mCtl	71.42	32	39.42	6	27	3.904
M-NTg-mutAAA vs. F-NTg-mAICD	71.42	46.78	24.64	6	9	2.09
M-NTg-mutAAA vs. F-NTg-mutAAA	71.42	60.25	11.17	6	6	0.8646
F-NTg-mCtl vs. F-NTg-mAICD	32	46.78	-14.78	27	9	1.716
F-NTg-mCtl vs. F-NTg-mutAAA	32	60.25	-28.25	27	6	2.798
F-NTg-mAICD vs. F-NTg-mutAAA	46.78	60.25	-13.47	9	6	1.143
Dunn's multiple comparisons test	Mean rank diff.	Significant?	Summary	Adjusted P Value
M-5XFAD-mCtl vs. M-5XFAD-mAICD	25.65	Yes	*	0.0393	K-L
M-5XFAD-mCtl vs. M-5XFAD-mutAAA	-5.4	No	ns	>0.9999	K-M
M-5XFAD-mCtl vs. F-5XFAD-mCtl	1.354	No	ns	>0.9999	K-R
M-5XFAD-mCtl vs. F-5XFAD-mAICD	22.57	Yes	*	0.0339	K-S
M-5XFAD-mCtl vs. F-5XFAD-mutAAA	-1.567	No	ns	>0.9999	K-T
M-5XFAD-mAICD vs. M-5XFAD-mutAAA	-31.05	Yes	*	0.0408	L-M
M-5XFAD-mAICD vs. F-5XFAD-mCtl	-24.29	Yes	*	0.0475	L-R
M-5XFAD-mAICD vs. F-5XFAD-mAICD	-3.078	No	ns	>0.9999	L-S
M-5XFAD-mAICD vs. F-5XFAD-mutAAA	-27.21	No	ns	0.1291	L-T
M-5XFAD-mutAAA vs. F-5XFAD-mCtl	6.754	No	ns	>0.9999	M-R
M-5XFAD-mutAAA vs. F-5XFAD-mAICD	27.97	Yes	*	0.0461	M-S
M-5XFAD-mutAAA vs. F-5XFAD-mutAAA	3.833	No	ns	>0.9999	M-T
F-5XFAD-mCtl vs. F-5XFAD-mAICD	21.22	Yes	*	0.0395	R-S
F-5XFAD-mCtl vs. F-5XFAD-mutAAA	-2.921	No	ns	>0.9999	R-T
F-5XFAD-mAICD vs. F-5XFAD-mutAAA	-24.14	No	ns	0.1596	S-T
Test details	Mean rank 1	Mean rank 2	Mean rank diff.	n1	n2	Z
M-5XFAD-mCtl vs. M-5XFAD-mAICD	38.93	13.29	25.65	15	7	3.009
M-5XFAD-mCtl vs. M-5XFAD-mutAAA	38.93	44.33	-5.4	15	6	0.6004
M-5XFAD-mCtl vs. F-5XFAD-mCtl	38.93	37.58	1.354	15	19	0.2106
M-5XFAD-mCtl vs. F-5XFAD-mAICD	38.93	16.36	22.57	15	11	3.054
M-5XFAD-mCtl vs. F-5XFAD-mutAAA	38.93	40.5	-1.567	15	6	0.1742
M-5XFAD-mAICD vs. M-5XFAD-mutAAA	13.29	44.33	-31.05	7	6	2.997
M-5XFAD-mAICD vs. F-5XFAD-mCtl	13.29	37.58	-24.29	7	19	2.951
M-5XFAD-mAICD vs. F-5XFAD-mAICD	13.29	16.36	-3.078	7	11	0.3419
M-5XFAD-mAICD vs. F-5XFAD-mutAAA	13.29	40.5	-27.21	7	6	2.627
M-5XFAD-mutAAA vs. F-5XFAD-mCtl	44.33	37.58	6.754	6	19	0.7747
M-5XFAD-mutAAA vs. F-5XFAD-mAICD	44.33	16.36	27.97	6	11	2.96
M-5XFAD-mutAAA vs. F-5XFAD-mutAAA	44.33	40.5	3.833	6	6	0.3566
F-5XFAD-mCtl vs. F-5XFAD-mAICD	37.58	16.36	21.22	19	11	3.008
F-5XFAD-mCtl vs. F-5XFAD-mutAAA	37.58	40.5	-2.921	19	6	0.335
F-5XFAD-mAICD vs. F-5XFAD-mutAAA	16.36	40.5	-24.14	11	6	2.554
Suppl Figure 1d
	M-NTg-mCtl	M-NTg-mAICD	M-NTg-mutAAA	M-5XFAD-mCtl	M-5XFAD-mAICD	M-5XFAD-mutAAA		F-NTg-mCtl	F-NTg-mAICD	F-NTg-mutAAA	F-5XFAD-mCtl	F-5XFAD-mAICD	F-5XFAD-mutAAA
Number of values	16	10	6	10	6	8		18	9	7	10	8	8
Minimum	15.98	20.07	20.2	33.13	28.18	31.39		12.1	17.41	21.87	17.24	17.43	33.78
Maximum	37.77	35.96	33.4	78.88	37.16	43.47		38.56	40.27	37.52	78.88	38.56	42.4
Range	21.79	15.89	13.2	45.75	8.976	12.08		26.46	22.85	15.65	61.63	21.13	8.62
Mean	26.62	28.53	26.16	65.78	32.77	37.64		28.71	27.66	30.77	34.87	28.99	38.53
Std. Deviation	6.478	6.244	4.709	13.16	3.772	4.799		6.897	7.841	4.654	21.55	6.922	2.991
Std. Error of Mean	1.619	1.975	1.922	4.161	1.54	1.697		1.626	2.614	1.759	6.816	2.447	1.057
Dunn's multiple comparisons test	Mean rank diff.	Significant?	Summary	Adjusted P Value
M-NTg-mCtl vs. M-NTg-mAICD	-5.425	No	ns	>0.9999	H-I
M-NTg-mCtl vs. M-NTg-mutAAA	3.542	No	ns	>0.9999	H-J
M-NTg-mCtl vs. F-NTg-mCtl	-6.403	No	ns	>0.9999	H-O
M-NTg-mCtl vs. F-NTg-mAICD	-1.903	No	ns	>0.9999	H-P
M-NTg-mCtl vs. F-NTg-mutAAA	-10.55	No	ns	>0.9999	H-Q
M-NTg-mAICD vs. M-NTg-mutAAA	8.967	No	ns	>0.9999	I-J
M-NTg-mAICD vs. F-NTg-mCtl	-0.9778	No	ns	>0.9999	I-O
M-NTg-mAICD vs. F-NTg-mAICD	3.522	No	ns	>0.9999	I-P
M-NTg-mAICD vs. F-NTg-mutAAA	-5.129	No	ns	>0.9999	I-Q
M-NTg-mutAAA vs. F-NTg-mCtl	-9.944	No	ns	>0.9999	J-O
M-NTg-mutAAA vs. F-NTg-mAICD	-5.444	No	ns	>0.9999	J-P
M-NTg-mutAAA vs. F-NTg-mutAAA	-14.1	No	ns	>0.9999	J-Q
F-NTg-mCtl vs. F-NTg-mAICD	4.5	No	ns	>0.9999	O-P
F-NTg-mCtl vs. F-NTg-mutAAA	-4.151	No	ns	>0.9999	O-Q
F-NTg-mAICD vs. F-NTg-mutAAA	-8.651	No	ns	>0.9999	P-Q
Test details	Mean rank 1	Mean rank 2	Mean rank diff.	n1	n2	Z
M-NTg-mCtl vs. M-NTg-mAICD	29.88	35.3	-5.425	16	10	0.7011
M-NTg-mCtl vs. M-NTg-mutAAA	29.88	26.33	3.542	16	6	0.3854
M-NTg-mCtl vs. F-NTg-mCtl	29.88	36.28	-6.403	16	18	0.9708
M-NTg-mCtl vs. F-NTg-mAICD	29.88	31.78	-1.903	16	9	0.2379
M-NTg-mCtl vs. F-NTg-mutAAA	29.88	40.43	-10.55	16	7	1.213
M-NTg-mAICD vs. M-NTg-mutAAA	35.3	26.33	8.967	10	6	0.9046
M-NTg-mAICD vs. F-NTg-mCtl	35.3	36.28	-0.9778	10	18	0.1292
M-NTg-mAICD vs. F-NTg-mAICD	35.3	31.78	3.522	10	9	0.3994
M-NTg-mAICD vs. F-NTg-mutAAA	35.3	40.43	-5.129	10	7	0.5422
M-NTg-mutAAA vs. F-NTg-mCtl	26.33	36.28	-9.944	6	18	1.099
M-NTg-mutAAA vs. F-NTg-mAICD	26.33	31.78	-5.444	6	9	0.5382
M-NTg-mutAAA vs. F-NTg-mutAAA	26.33	40.43	-14.1	6	7	1.32
F-NTg-mCtl vs. F-NTg-mAICD	36.28	31.78	4.5	18	9	0.5742
F-NTg-mCtl vs. F-NTg-mutAAA	36.28	40.43	-4.151	18	7	0.4855
F-NTg-mAICD vs. F-NTg-mutAAA	31.78	40.43	-8.651	9	7	0.8943
Dunn's multiple comparisons test	Mean rank diff.	Significant?	Summary	Adjusted P Value
M-5XFAD-mCtl vs. M-5XFAD-mAICD	23.08	Yes	*	0.0325	K-L
M-5XFAD-mCtl vs. M-5XFAD-mutAAA	14.75	No	ns	0.4934	K-M
M-5XFAD-mCtl vs. F-5XFAD-mCtl	25.15	Yes	**	0.0017	K-R
M-5XFAD-mCtl vs. F-5XFAD-mAICD	28.31	Yes	***	0.0006	K-S
M-5XFAD-mCtl vs. F-5XFAD-mutAAA	12.88	No	ns	0.9386	K-T
M-5XFAD-mAICD vs. M-5XFAD-mutAAA	-8.333	No	ns	>0.9999	L-M
M-5XFAD-mAICD vs. F-5XFAD-mCtl	2.067	No	ns	>0.9999	L-R
M-5XFAD-mAICD vs. F-5XFAD-mAICD	5.229	No	ns	>0.9999	L-S
M-5XFAD-mAICD vs. F-5XFAD-mutAAA	-10.21	No	ns	>0.9999	L-T
M-5XFAD-mutAAA vs. F-5XFAD-mCtl	10.4	No	ns	>0.9999	M-R
M-5XFAD-mutAAA vs. F-5XFAD-mAICD	13.56	No	ns	0.9412	M-S
M-5XFAD-mutAAA vs. F-5XFAD-mutAAA	-1.875	No	ns	>0.9999	M-T
F-5XFAD-mCtl vs. F-5XFAD-mAICD	3.163	No	ns	>0.9999	R-S
F-5XFAD-mCtl vs. F-5XFAD-mutAAA	-12.28	No	ns	>0.9999	R-T
F-5XFAD-mAICD vs. F-5XFAD-mutAAA	-15.44	No	ns	0.5123	S-T
Test details	Mean rank 1	Mean rank 2	Mean rank diff.	n1	n2	Z
M-5XFAD-mCtl vs. M-5XFAD-mAICD	42.25	19.17	23.08	10	6	3.067
M-5XFAD-mCtl vs. M-5XFAD-mutAAA	42.25	27.5	14.75	10	8	2.133
M-5XFAD-mCtl vs. F-5XFAD-mCtl	42.25	17.1	25.15	10	10	3.858
M-5XFAD-mCtl vs. F-5XFAD-mAICD	42.25	13.94	28.31	10	8	4.095
M-5XFAD-mCtl vs. F-5XFAD-mutAAA	42.25	29.38	12.88	10	8	1.862
M-5XFAD-mAICD vs. M-5XFAD-mutAAA	19.17	27.5	-8.333	6	8	1.059
M-5XFAD-mAICD vs. F-5XFAD-mCtl	19.17	17.1	2.067	6	10	0.2746
M-5XFAD-mAICD vs. F-5XFAD-mAICD	19.17	13.94	5.229	6	8	0.6643
M-5XFAD-mAICD vs. F-5XFAD-mutAAA	19.17	29.38	-10.21	6	8	1.297
M-5XFAD-mutAAA vs. F-5XFAD-mCtl	27.5	17.1	10.4	8	10	1.504
M-5XFAD-mutAAA vs. F-5XFAD-mAICD	27.5	13.94	13.56	8	8	1.861
M-5XFAD-mutAAA vs. F-5XFAD-mutAAA	27.5	29.38	-1.875	8	8	0.2573
F-5XFAD-mCtl vs. F-5XFAD-mAICD	17.1	13.94	3.163	10	8	0.4574
F-5XFAD-mCtl vs. F-5XFAD-mutAAA	17.1	29.38	-12.28	10	8	1.775
F-5XFAD-mAICD vs. F-5XFAD-mutAAA	13.94	29.38	-15.44	8	8	2.118

## Sheet: Table 1
Pearson analysis	r	P value	Significance	XY Pairs	Equation
BBB vs. NOR
mCtl-mAICD	-0.564	<0.0001	****	114	Y = -1.256*X + 5.212	Fig. 3c
Male	-0.3697	0.0076	**	51	Y = -0.656*X + 3.598	Fig. 4b1
Female	-0.7148	<0.0001	****	63	Y = -1.825*X + 6.747	Fig. 4b2
BBB vs. EPM
mCtl-mAICD	0.4427	<0.0001	****	78	Y = 0.848*X - 0.821	Fig. 3d
Male	0.6939	<0.0001	****	37	Y = 1.409*X - 2.311	Fig. 4c1
Female	0.1453	0.3647	ns	41	Y = 0.241*X + 0.796	Fig. 4c2
BBB vs. Sleep in Dark
mCtl-mAICD	-0.5641	<0.0001	****	64	Y = -0.635*X + 3.208	Fig. 3b
Male	-0.4203	0.0365	*	25	Y = -0.355*X + 2.453	Fig. 4c1
Female	-0.6664	<0.0001	****	39	Y = -0.885*X + 3.889	Fig. 4c2
Sleep in Dark vs. NOR
mCtl-mAICD	0.4558	<0.0001	****	73	Y = 0.846*X + 0.503	Fig. 2a2
Male	-0.06861	0.7091	ns	32	Y = -0.082*X + 1.942	Fig. 4d1
Female	-0.604	<0.0001	****	41	Y = 1.233*X - 0.103	Fig. 4d2
Sleep in Dark vs. EPM
mCtl-mAICD	-0.2464	0.0516	ns	63	Y = -0.377*X + 2.066	Fig. 2b2
Male	-0.5673	0.0016	**	28	Y = -1.098*X + 3.202	Fig. 4e1
Female	-0.08828	0.6141	ns	35	Y = -0.105*X + 1.620	Fig. 4e2
	Fig. 2a2	Fig. 4d1	Fig. 4d2		Fig. 2b2	Fig. 4e1	Fig. 4e2
Sleep vs	NOR-ALL	NOR-male	NOR-female		EPM-ALL	EPM-male	EPM-female
Goodness of Fit
R squared	0.2077	0.004708	0.3644		0.06071	0.3219	0.007793
Sy.x	0.1938	0.1246	0.2068		0.1749	0.1666	0.1524
Is slope significantly non-zero?
F	18.62	0.1419	22.36		3.943	12.34	0.2592
DFn, DFd	1, 71	1, 30	1, 39		1, 61	1, 26	1, 33
P value	<0.0001	0.7091	<0.0001		0.0516	0.0016	0.6141
Equation	Y = 0.8460*X + 0.5030	Y = -0.08214*X + 1.942	Y = 1.233*X - 0.1032		Y = -0.3766*X + 2.066	Y = -1.098*X + 3.202	Y = -0.1046*X + 1.620
Data
Total number of values	73	32	41		63	28	35
Pearson r
r	0.4558	-0.06861	0.6037		-0.2464	-0.5673	-0.08828
95% confidence interval	0.2522 to 0.6208	-0.4076 to 0.2869	0.3635 to 0.7686		-0.4657 to 0.001458	-0.7761 to -0.2464	-0.4095 to 0.2524
R squared	0.2077	0.004708	0.3644		0.06071	0.3219	0.007793
P value
P (two-tailed)	<0.0001	0.7091	<0.0001		0.0516	0.0016	0.6141
P value summary	****	ns	****		ns	**	ns
Significant? (alpha = 0.05)	Yes	No	Yes		No	Yes	No
Number of XY Pairs	73	32	41		63	28	35
	Fig. 3b	Fig. 4c1	Fig. 4c2		Fig. 3c	Fig. 4a1	Fig. 4a2		Fig. 3d	Fig. 4b1	Fig. 4b2
BBB vs	SleepD-ALL	SleepD-male	SleepD-female		NOR-ALL	NOR-male	NOR-female		EPM-ALL	EPM-male	EPM-female
Goodness of Fit
R squared	0.3182	0.1766	0.444		0.3181	0.1367	0.5109		0.196	0.4815	0.02112
Sy.x	0.09836	0.09245	0.09705		0.1752	0.1656	0.1651		0.1662	0.1501	0.154
Is slope significantly non-zero?
F	28.94	4.933	29.55		52.25	7.757	63.72		18.52	32.51	0.8413
DFn, DFd	1, 62	1, 23	1, 37		1, 112	1, 49	1, 61		1, 76	1, 35	1, 39
P value	<0.0001	0.0365	<0.0001		<0.0001	0.0076	<0.0001		<0.0001	<0.0001	0.3647
Equation	Y = -0.6350*X + 3.208	Y = -0.3549*X + 2.453	Y = -0.8848*X + 3.889		Y = -1.256*X + 5.212	Y = -0.6558*X + 3.598	Y = -1.825*X + 6.747		Y = 0.8475*X - 0.8212	Y = 1.409*X - 2.311	Y = 0.2411*X + 0.7964
Data
Total number of values	64	25	39		114	51	63		78	37	41
Pearson r
r	-0.5641	-0.4203	-0.6664		-0.564	-0.3697	-0.7148		0.4427	0.6939	0.1453
95% confidence interval	-0.7113 to -0.3696	-0.6993 to -0.03013	-0.8113 to -0.4443		-0.6776 to -0.4241	-0.5856 to -0.1048	-0.8177 to -0.5675		0.2442 to 0.6056	0.4772 to 0.8311	-0.1699 to 0.4336
R squared	0.3182	0.1766	0.444		0.3181	0.1367	0.5109		0.196	0.4815	0.02112
P value
P (two-tailed)	<0.0001	0.0365	<0.0001		<0.0001	0.0076	<0.0001		<0.0001	<0.0001	0.3647
P value summary	****	*	****		****	**	****		****	****	ns
Significant? (alpha = 0.05)	Yes	Yes	Yes		Yes	Yes	Yes		Yes	Yes	No
Number of XY Pairs	64	25	39		114	51	63		78	37	41
